# Supplementary material for: Experimental and Theoretical Estimations of Atrazine’s Adsorption in Mangosteen-Peel-Derived Nanoporous Carbons
Source: Molecules. 2023 Jul 7;28(13):5268. doi: 10.3390/molecules28135268 (PMC10343179; doi:10.3390/molecules28135268)
Supplement: Supplementary file 1 [file molecules-28-05268-s001.zip]

Archive with 1 entries (1 files):
- molecules-2471068-supplementary.pdf
